# Supplementary material for: Association Between Dietary Polyphenol Intake and Semen Quality: Insights from the FERTINUTS Study
Source: Nutrients. 2025 Aug 27;17(17):2785. doi: 10.3390/nu17172785 (PMC12430331; doi:10.3390/nu17172785)
Supplement: Supplementary file 1 [file nutrients-17-02785-s001.zip]

Archive with 1 entries (1 files):
- nutrients-3810573-supplementary.pdf
